# Supplementary material for: The Relationship Between Regulatory Frameworks for Protein Content Claims for Plant Protein Foods and the Nutrient Intakes of Canadian Adults
Source: Nutrients. 2025 Sep 18;17(18):2987. doi: 10.3390/nu17182987 (PMC12473015; doi:10.3390/nu17182987)
Supplement: Supplementary file 1 [file nutrients-17-02987-s001.zip]

Archive with 1 entries (1 files):
- nutrients-3820385-supplementary.pdf
